# Supplementary material for: Routine laboratory surveillance of antimicrobial resistance in community-acquired urinary tract infections adequately informs prescribing policy in England
Source: JAC Antimicrob Resist. 2020 May 27;2(2):dlaa022. doi: 10.1093/jacamr/dlaa022 (PMC8210191; doi:10.1093/jacamr/dlaa022)
Supplement: dlaa022_Supplementary_Data [file dlaa022_supplementary_data.zip]

Archive with 3 entries (3 files):
- Reviewer report 1.docx
- Supplementary_data.docx
- Reviewer report 2.docx
